# Supplementary material for: Interval mapping for red/green skin color in Asian pears using a modified QTL-seq method
Source: Hortic Res. 2017 Oct 4;4:17053–. doi: 10.1038/hortres.2017.53 (PMC5674137; doi:10.1038/hortres.2017.53)
Supplement: Supplementary Table 2 [file hortres201753-s3.xlsx]

## Sheet: Genes in the candidate interval
GeneID	scaffold	gene_start	gene_end	gene_length	Description
LOC103943079	NW_008988039.1	3640668	3642302	1635	WRKY domain class transcription factor [Malus domestica]
LOC103943089	NW_008988039.1	3646733	3650638	3906	PREDICTED: ras-related protein RABA1c-like [Cucumis sativus]
LOC103943098	NW_008988039.1	3653664	3654473	810	Os06g0551500 [Oryza sativa Japonica Group]
LOC103943107	NW_008988039.1	3655257	3660915	5659	NAD(P)-binding Rossmann-fold superfamily protein isoform 1 [Theobroma cacao]
LOC103943119	NW_008988039.1	3670402	3671024	623	hypothetical protein PRUPE_ppa026968mg [Prunus persica]
LOC103943128	NW_008988039.1	3676120	3681962	5843	PREDICTED: acetolactate synthase small subunit 1, chloroplastic-like [Fragaria vesca subsp. vesca]
LOC103943139	NW_008988039.1	3695021	3699545	4525	PREDICTED: probable alpha,alpha-trehalose-phosphate synthase [UDP-forming] 7-like [Fragaria vesca subsp. vesca]
LOC103943148	NW_008988039.1	3701136	3702674	1539	UNE1-like protein [Cucumis melo subsp. melo]
LOC103944682	NW_008988039.1	3709879	3712641	2763	-
LOC103943154	NW_008988039.1	3712477	3715417	2941	PREDICTED: ER lumen protein retaining receptor [Vitis vinifera]
LOC103943164	NW_008988039.1	3724528	3730682	6155	AAA-type ATPase family protein isoform 1 [Theobroma cacao]
LOC103943181	NW_008988039.1	3734608	3737596	2989	PREDICTED: U-box domain-containing protein 17-like [Fragaria vesca subsp. vesca]
LOC103943188	NW_008988039.1	3741408	3743816	2409	At2g47010/F14M4.16 [Arabidopsis lyrata subsp. lyrata]
LOC103943200	NW_008988039.1	3746883	3748545	1663	PREDICTED: protein Shroom4-like [Cicer arietinum]
LOC103943210	NW_008988039.1	3748641	3751783	3143	HSF domain class transcription factor [Malus domestica]
LOC103943224	NW_008988039.1	3758716	3762381	3666	PREDICTED: BES1/BZR1 homolog protein 4-like isoform 1 [Fragaria vesca subsp. vesca]
LOC103943232	NW_008988039.1	3762886	3766231	3346	RING/FYVE/PHD-type zinc finger family protein isoform 1 [Theobroma cacao]
LOC103943240	NW_008988039.1	3769615	3770619	1005	PREDICTED: CTD small phosphatase-like protein-like [Fragaria vesca subsp. vesca]
LOC103944692	NW_008988039.1	3773231	3774274	1044	PREDICTED: CTD small phosphatase-like protein-like [Fragaria vesca subsp. vesca]
LOC103943247	NW_008988039.1	3785300	3787833	2534	PREDICTED: aquaporin NIP1-2-like [Fragaria vesca subsp. vesca]
LOC103943256	NW_008988039.1	3793434	3796060	2627	Seipin [Medicago truncatula]
LOC103943294	NW_008988039.1	3798538	3805237	6700	PREDICTED: probable LRR receptor-like serine/threonine-protein kinase RFK1-like [Fragaria vesca subsp. vesca]
LOC103943272	NW_008988039.1	3806022	3812940	6919	PREDICTED: probable LRR receptor-like serine/threonine-protein kinase RFK1-like [Fragaria vesca subsp. vesca]
LOC103944701	NW_008988039.1	3814631	3815756	1126	ethylene-responsive transcriptional coactivator [Hevea brasiliensis]
LOC103944710	NW_008988039.1	3831434	3843500	12067	PREDICTED: probable LRR receptor-like serine/threonine-protein kinase RFK1-like [Fragaria vesca subsp. vesca]
LOC103943266	NW_008988039.1	3851757	3859353	7597	PREDICTED: probable LRR receptor-like serine/threonine-protein kinase RFK1-like [Fragaria vesca subsp. vesca]
LOC103943303	NW_008988039.1	3862341	3863671	1331	-
LOC103944719	NW_008988039.1	3863898	3865830	1933	ribosomal protein-like [Oryza sativa Japonica Group]
LOC103943307	NW_008988039.1	3868933	3876286	7354	PREDICTED: probable LRR receptor-like serine/threonine-protein kinase At1g07650-like [Fragaria vesca subsp. vesca]
LOC103943315	NW_008988039.1	3876946	3879882	2937	Leucine-rich repeat family protein [Theobroma cacao]
LOC103943323	NW_008988039.1	3881128	3885477	4350	PREDICTED: MACPF domain-containing protein CAD1-like [Fragaria vesca subsp. vesca]
LOC103944728	NW_008988039.1	3888163	3891676	3514	PREDICTED: nitrate transporter 1.2-like [Fragaria vesca subsp. vesca]
LOC103943332	NW_008988039.1	3898596	3902995	4400	PREDICTED: probable serine/threonine-protein kinase drkB-like isoform 2 [Fragaria vesca subsp. vesca]
LOC103943343	NW_008988039.1	3912930	3921379	8450	C-type MADS box protein [Malus domestica]
LOC103943372	NW_008988039.1	3921427	3923546	2120	PREDICTED: GDSL esterase/lipase At1g29660-like [Fragaria vesca subsp. vesca]
LOC103943364	NW_008988039.1	3925080	3927052	1973	PREDICTED: GDSL esterase/lipase At1g29660-like [Fragaria vesca subsp. vesca]
LOC103944737	NW_008988039.1	3928121	3933290	5170	-
LOC103943381	NW_008988039.1	3934230	3937465	3236	PREDICTED: GDSL esterase/lipase At1g29670-like [Fragaria vesca subsp. vesca]
LOC103943389	NW_008988039.1	3942268	3943545	1278	Os01g0727900 [Oryza sativa Japonica Group]
LOC103943399	NW_008988039.1	3948184	3955112	6929	PREDICTED: subtilisin-like protease-like [Fragaria vesca subsp. vesca]
LOC103943408	NW_008988039.1	3955294	3958226	2933	PREDICTED: pentatricopeptide repeat-containing protein At4g18975, chloroplastic-like [Fragaria vesca subsp. vesca]
LOC103943423	NW_008988039.1	3964544	3965198	655	protein AtS40-3 [Arabidopsis thaliana]
LOC103944748	NW_008988039.1	3975588	3978654	3067	-
LOC103943439	NW_008988039.1	3979419	3989579	10161	-
LOC103943430	NW_008988039.1	3986415	3988503	2089	PREDICTED: bidirectional sugar transporter SWEET2a-like [Fragaria vesca subsp. vesca]
LOC103943446	NW_008988039.1	3994013	3996035	2023	PREDICTED: bidirectional sugar transporter SWEET2a-like [Fragaria vesca subsp. vesca]
LOC103943454	NW_008988039.1	3998546	4000719	2174	PREDICTED: bidirectional sugar transporter SWEET2a-like [Fragaria vesca subsp. vesca]
LOC103944756	NW_008988039.1	4001818	4003181	1364	PREDICTED: 60S ribosomal protein L44-like [Solanum lycopersicum]
LOC103943464	NW_008988039.1	4004215	4008260	4046	PREDICTED: transcription factor GTE8-like [Fragaria vesca subsp. vesca]
LOC103943473	NW_008988039.1	4009025	4012163	3139	eukaryotic translation initiation factor 4E [Prunus domestica]
LOC103943488	NW_008988039.1	4013766	4017008	3243	PREDICTED: protein SRG1-like [Vitis vinifera]
LOC103944766	NW_008988039.1	4030805	4034028	3224	-
LOC103943499	NW_008988039.1	4034992	4037580	2589	PREDICTED: protein SRG1-like [Vitis vinifera]
LOC103943509	NW_008988039.1	4047741	4049984	2244	-
LOC103944777	NW_008988039.1	4052762	4058580	5819	PREDICTED: ABC transporter B family member 9-like [Fragaria vesca subsp. vesca]
LOC103943516	NW_008988039.1	4058582	4062529	3948	AT4g18060/F15J5_30 [Arabidopsis lyrata subsp. lyrata]
LOC103943586	NW_008988039.1	4066301	4069515	3215	PREDICTED: papilin-like [Cicer arietinum]
LOC103943576	NW_008988039.1	4069720	4070709	990	AWPM-19-like family protein [Theobroma cacao]
LOC103943567	NW_008988039.1	4071456	4073469	2014	PREDICTED: pentatricopeptide repeat-containing protein At5g46460, mitochondrial-like [Fragaria vesca subsp. vesca]
LOC103943557	NW_008988039.1	4074596	4076659	2064	PREDICTED: 60S ribosomal protein L32-1-like [Cicer arietinum]
LOC103943546	NW_008988039.1	4077800	4083626	5827	Ribosome maturation factor rimM [Medicago truncatula]
LOC103943537	NW_008988039.1	4092044	4098579	6536	PREDICTED: protein MEI2-like 2-like [Vitis vinifera]
LOC103943526	NW_008988039.1	4098919	4103331	4413	Phytochrome E isoform 1 [Theobroma cacao]
LOC103944786	NW_008988039.1	4111199	4111714	516	histone H1 [Populus trichocarpa]
LOC103943595	NW_008988039.1	4112311	4119702	7392	PREDICTED: mitochondrial import inner membrane translocase subunit TIM50-like [Fragaria vesca subsp. vesca]
LOC103943629	NW_008988039.1	4128116	4130882	2767	PREDICTED: glycerophosphodiester phosphodiesterase gde1-like [Fragaria vesca subsp. vesca]
LOC103943639	NW_008988039.1	4133559	4134799	1241	NAC domain class transcription factor [Malus domestica]
LOC103943648	NW_008988039.1	4140243	4145409	5167	Hydroxyproline-rich glycoprotein family protein [Theobroma cacao]
LOC103943661	NW_008988039.1	4146313	4148809	2497	PREDICTED: probable inactive shikimate kinase like 1, chloroplastic-like [Fragaria vesca subsp. vesca]
LOC103943669	NW_008988039.1	4152442	4156178	3737	PREDICTED: uncharacterized LOC101208020 [Cucumis sativus]
LOC103943681	NW_008988039.1	4161590	4162675	1086	PREDICTED: CASP-like protein RCOM_1446020-like [Fragaria vesca subsp. vesca]
LOC103943690	NW_008988039.1	4162890	4165763	2874	Endosomal targeting BRO1-like domain-containing protein [Theobroma cacao]
LOC103952404	NW_008988130.1	905658	909566	3909	PREDICTED: BAG family molecular chaperone regulator 3-like [Fragaria vesca subsp. vesca]
LOC103952405	NW_008988130.1	917525	918316	792	PREDICTED: LOB domain-containing protein 36-like [Vitis vinifera]
LOC103952406	NW_008988130.1	922969	924528	1560	Alpha/beta-Hydrolases superfamily protein [Theobroma cacao]
LOC103952451	NW_008988130.1	928811	930382	1572	-
LOC103952407	NW_008988130.1	932300	934390	2091	Alpha/beta-Hydrolases superfamily protein [Theobroma cacao]
LOC103952408	NW_008988130.1	936456	940440	3985	Os02g0684300 [Oryza sativa Japonica Group]
LOC103952409	NW_008988130.1	941195	944958	3764	CSC1-like protein ERD4
LOC103952410	NW_008988130.1	950253	955643	5391	PREDICTED: probable beta-1,3-galactosyltransferase 20-like [Fragaria vesca subsp. vesca]
LOC103952452	NW_008988130.1	958071	962678	4608	-
LOC103952399	NW_008988130.1	843853	847722	3870	R2R3 MYB transcription factor 10 [Cydonia oblonga]
LOC103952446	NW_008988130.1	867699	876946	9248	R2R3 MYB transcription factor 10 [Prunus persica]
